# Supplementary material for: The ADP-Ribosylation Factor 4d Restricts Regulatory T-Cell Induction via Control of IL-2 Availability
Source: Cells. 2022 Aug 25;11(17):2639. doi: 10.3390/cells11172639 (PMC9454872; doi:10.3390/cells11172639)
Supplement: Supplementary file 1 [file cells-11-02639-s001.zip]

Archive with 1 entries (1 files):
- cells-1768137-supplementary.pdf
